# Supplementary material for: Impact of Integration of Severe Acute Malnutrition Treatment in Primary Health Care Provided by Community Health Workers in Rural Niger
Source: Nutrients. 2021 Nov 14;13(11):4067. doi: 10.3390/nu13114067 (PMC8625976; doi:10.3390/nu13114067)
Supplement: Supplementary file 1 [file nutrients-13-04067-s001.zip]

Archive with 1 entries (1 files):
- nutrients-1409947-supplementary.pdf
